# Supplementary material for: Systematic Review: Targeted Molecular Imaging of Angiogenesis and Its Mediators in Rheumatoid Arthritis
Source: Int J Mol Sci. 2022 Jun 25;23(13):7071. doi: 10.3390/ijms23137071 (PMC9267012; doi:10.3390/ijms23137071)
Supplement: Supplementary file 1 [file ijms-23-07071-s001.zip]

Archive with 2 entries (2 files):
- Supplementary material_File A_ Specification of RA angiogenesis biomarkers search- March 2022.pdf
- Supplementary material_File B_Specification of RA radiotracers search- March 2022.pdf
